# Supplementary material for: Enhanced prediction of bolt support drilling pressure using optimized Gaussian process regression
Source: Sci Rep. 2024 Jan 26;14:2247. doi: 10.1038/s41598-024-52420-w (PMC10817964; doi:10.1038/s41598-024-52420-w)
Supplement: Supplementary file 1 — Supplementary Information 1. [file 41598_2024_52420_MOESM1_ESM.xls]

## Sheet: Sheet1
6.836
7.681
6.834
6.835
7.683
7.681
6.837
6.839
6.836
6.83
6.831
6.849
6.833
6.833
6.83
6.85
6.844
6.846
6.847
6.845
6.848
6.843
6.849
6.841
6.842
6.851
6.859
6.849
6.848
6.856
6.859
6.857
6.859
6.853
6.855
6.857
6.86
6.852
6.852
6.855
6.869
6.852
6.851
6.863
6.861
6.868
6.869
6.866
6.868
6.861
6.86
6.865
6.869
6.872
6.862
6.861
6.872
6.873
6.876
6.867
6.861
6.872
6.877
6.872
6.875
6.871
6.88
6.885
6.879
6.871
6.887
6.882
6.889
6.884
6.889
6.882
6.884
6.872
6.87
6.871
6.88
6.863
6.878
6.876
6.869
6.875
6.871
6.874
6.874
6.869
6.877
6.877
6.875
6.877
6.862
6.871
6.871
6.874
6.879
6.887
6.898
6.892
6.89
6.909
6.902
6.901
6.9
6.909
6.907
6.902
6.907
6.918
6.903
6.909
6.91
6.916
6.913
6.902
6.906
6.919
6.912
6.913
6.917
6.911
6.919
6.913
6.912
6.913
6.917
6.914
6.914
6.918
6.914
6.911
6.918
6.916
6.916
6.911
6.918
6.928
6.912
6.913
6.919
6.918
6.922
6.918
6.912
6.917
6.925
6.925
6.919
6.917
6.919
6.925
6.926
6.928
6.926
6.917
6.925
6.924
6.927
6.93
6.922
6.927
6.928
6.92
6.925
6.927
6.927
6.926
6.923
6.927
6.922
6.925
6.925
6.925
6.927
6.926
6.924
6.92
6.923
6.924
6.922
6.925
6.924
6.93
6.92
6.922
6.929
6.926
6.926
6.928
6.927
6.926
6.925
6.921
6.93
6.92
6.924
6.926
6.929
6.935
6.94
6.924
6.923
6.928
6.939
6.938
6.932
6.935
6.936
6.936
6.936
6.93
6.936
6.93
6.939
6.933
6.94
6.938
6.931
6.943
6.939
6.931
6.935
6.942
6.93
6.934
6.937
6.942
6.934
6.944
6.941
6.935
6.94
6.948
6.945
6.943
6.944
6.94
6.943
6.943
6.957
6.958
6.943
6.941
6.948
6.944
6.952
6.958
6.953
6.955
6.957
6.952
6.952
6.955
6.956
6.968
6.97
6.954
6.96
6.964
6.964
6.961
6.966
6.965
6.968
6.969
6.963
6.965
6.969
6.962
6.962
6.969
6.961
6.98
6.97
6.965
6.97
6.968
6.966
6.974
6.978
6.98
6.971
6.979
6.974
6.971
6.973
6.971
6.974
6.976
6.973
6.975
6.979
6.971
6.974
6.973
6.971
6.975
6.983
6.981
6.976
6.977
6.984
6.987
6.977
6.99
6.99
6.99
6.986
6.982
6.985
6.986
6.989
6.994
6.991
6.993
6.99
6.981
6.989
6.982
6.981
6.996
6.994
6.992
6.993
6.998
6.993
6.996
6.996
6.991
6.999
6.997
6.994
6.993
6.996
6.994
6.989
6.984
6.984
6.989
6.987
6.984
6.988
6.981
6.983
6.981
6.982
6.987
6.985
6.982
6.988
6.981
6.986
6.982
6.989
6.986
6.981
6.982
6.99
6.985
6.997
6.994
6.99
7.005
7.009
7.004
7.004
7.01
7.012
7.016
7.017
7.016
7.016
7.02
7.018
7.019
7.015
7.011
7.015
7.015
7.014
7.012
7.019
7.018
7.012
7.011
7.016
7.011
7.019
7.016
7.02
7.013
7.014
7.011
7.011
7.02
7.014
7.013
7.018
7.017
7.019
7.011
7.015
7.018
7.015
7.019
7.015
7.012
7.013
7.014
7.017
7.017
7.014
7.019
7.02
7.016
7.009
7.019
7.02
7.015
7.017
7.014
7.017
7.02
7.013
7.014
7.019
7.015
7.019
7.011
7.015
7.017
7.01
7.019
7.018
7.014
7.016
7.015
7.015
7.017
7.017
7.015
7.019
7.012
7.011
7.015
7.014
7.013
7.019
7.018
7.012
7.013
7.018
7.016
7.017
7.015
7.017
7.015
7.012
7.014
7.013
7.019
7.013
7.014
7.013
7.016
7.014
7.011
7.012
7.019
7.02
7.018
7.02
7.016
7.012
7.015
7.012
7.012
7.014
7.011
7.018
7.019
7.013
7.017
7.01
7.016
7.012
7.01
7.017
7.02
7.014
7.017
7.013
7.017
7.01
7.021
7.019
7.014
7.01
7.016
7.013
7.012
7.018
7.014
7.014
7.011
7.011
7.012
7.011
7.016
7.018
7.015
7.016
7.012
7.011
7.011
7.012
7.016
7.012
7.012
7.015
7.013
7.014
7.011
7.012
7.018
7.012
7.015
7.03
7.012
7.012
7.011
7.022
7.026
7.016
7.022
7.025
7.021
7.01
7.016
7.025
7.023
7.03
7.022
7.02
7.01
7.025
7.028
7.027
7.028
7.017
7.025
7.029
7.027
7.03
7.023
7.029
7.025
7.022
7.024
7.024
7.021
7.021
7.03
7.022
7.029
7.027
7.029
7.029
7.027
7.021
7.025
7.028
7.025
7.025
7.028
7.022
7.024
7.029
7.029
7.026
7.028
7.026
7.028
7.034
7.027
7.026
7.029
7.024
7.022
7.02
7.027
7.035
7.029
7.029
7.037
7.038
7.027
7.033
7.035
7.033
7.038
7.037
7.031
7.032
7.036
7.031
7.037
7.038
7.036
7.031
7.033
7.039
7.037
7.031
7.038
7.039
7.046
7.036
7.035
7.033
7.034
7.034
7.033
7.036
7.032
7.037
7.031
7.037
7.039
7.034
7.05
7.047
7.05
7.043
7.033
7.049
7.041
7.045
7.05
7.049
7.04
7.048
7.049
7.049
7.047
7.046
7.041
7.048
7.046
7.047
7.043
7.047
7.045
7.042
7.049
7.046
7.046
7.059
7.049
7.044
7.044
7.047
7.049
7.046
7.041
7.044
7.049
7.06
7.05
7.058
7.057
7.053
7.057
7.055
7.057
7.051
7.054
7.054
7.058
7.06
7.06
7.054
7.05
7.057
7.054
7.053
7.058
7.051
7.063
7.054
7.054
7.062
7.068
7.069
7.06
7.052
7.065
7.07
7.061
7.064
7.065
7.06
7.064
7.064
7.065
7.069
7.063
7.062
7.069
7.062
7.065
7.06
7.078
7.068
7.068
7.069
7.07
7.077
7.076
7.062
7.08
7.078
7.08
7.072
7.074
7.076
7.078
7.079
7.074
7.075
7.075
7.074
7.079
7.075
7.075
7.079
7.075
7.079
7.075
7.071
7.078
7.079
7.077
7.077
7.078
7.074
7.079
7.07
7.08
7.073
7.074
7.081
7.09
7.074
7.074
7.081
7.081
7.088
7.078
7.074
7.084
7.083
7.073
7.077
7.088
7.088
7.089
7.082
7.084
7.081
7.084
7.082
7.086
7.084
7.085
7.085
7.081
7.089
7.083
7.089
7.087
7.081
7.09
7.087
7.087
7.087
7.084
7.081
7.081
7.095
7.091
7.083
7.08
7.084
7.088
7.086
7.084
7.093
7.084
7.086
7.1
7.1
7.097
7.093
7.096
7.085
7.094
7.098
7.097
7.086
7.091
7.091
7.092
7.096
7.107
7.095
7.093
7.094
7.094
7.093
7.096
7.093
7.099
7.093
7.096
7.092
7.086
7.084
7.088
7.089
7.083
7.08
7.085
7.089
7.088
7.081
7.09
7.08
7.086
7.082
7.087
7.083
7.083
7.082
7.084
7.09
7.073
7.074
7.082
7.087
7.084
7.085
7.083
7.083
7.089
7.089
7.081
7.085
7.084
7.094
7.1
7.096
7.092
7.105
7.101
7.105
7.105
7.107
7.101
7.11
7.11
7.106
7.1
7.107
7.11
7.107
7.107
7.11
7.109
7.102
7.101
7.105
7.101
7.109
7.109
7.109
7.1
7.104
7.108
7.101
7.091
7.1
7.109
7.106
7.107
7.102
7.107
7.107
7.102
7.1
7.096
7.104
7.099
7.099
7.095
7.094
7.095
7.097
7.098
7.1
7.092
7.1
7.096
7.094
7.093
7.099
7.099
7.091
7.084
7.086
7.093
7.089
7.089
7.08
7.087
7.089
7.089
7.087
7.083
7.085
7.082
7.086
7.085
7.084
7.085
7.088
7.08
7.088
7.085
7.082
7.09
7.086
7.073
7.08
7.076
7.089
7.09
7.086
7.084
7.08
7.09
7.084
7.075
7.085
7.088
7.079
7.072
7.087
7.078
7.079
7.076
7.073
7.076
7.079
7.07
7.08
7.071
7.073
7.074
7.075
7.072
7.078
7.072
7.075
7.076
7.072
7.07
7.073
7.079
7.074
7.071
7.073
7.077
7.072
7.072
7.077
7.079
7.079
7.072
7.079
7.078
7.072
7.077
7.073
7.071
7.076
7.077
