# Supplementary material for: Enhanced prediction of bolt support drilling pressure using optimized Gaussian process regression
Source: Sci Rep. 2024 Jan 26;14:2247. doi: 10.1038/s41598-024-52420-w (PMC10817964; doi:10.1038/s41598-024-52420-w)
Supplement: Supplementary file 2 — Supplementary Information 2. [file 41598_2024_52420_MOESM2_ESM.xls]

## Sheet: Sheet1
7.395
7.47
7.419
7.444
7.424
7.401
7.376
7.411
7.437
7.397
7.435
7.436
7.438
7.442
7.405
7.43
7.454
7.498
7.457
6.765
6.83
6.78
6.755
6.827
6.807
6.757
6.818
6.763
6.796
6.789
6.833
6.795
6.795
6.86
6.849
6.775
6.808
6.846
6.866
6.865
6.821
6.857
6.854
6.849
6.816
6.855
6.837
6.826
6.832
6.855
6.867
6.855
6.862
6.842
6.908
6.845
6.852
6.862
6.79
6.872
6.831
6.869
6.833
6.842
6.862
6.851
6.879
6.823
6.918
6.891
6.9
6.913
6.912
6.872
6.894
6.883
6.939
6.914
6.85
6.869
6.851
6.92
6.888
6.85
6.88
6.858
6.889
6.882
6.934
6.88
6.956
6.912
6.895
6.887
6.889
6.895
6.975
6.939
6.946
6.89
6.973
6.966
6.952
6.927
6.922
6.94
6.945
6.948
6.945
6.911
6.993
6.894
6.922
6.91
6.937
6.985
6.932
6.942
6.911
6.97
6.972
6.921
6.96
6.92
6.986
6.986
6.973
6.949
6.941
6.975
6.956
7.015
7.022
6.983
6.966
6.957
6.964
6.949
6.964
6.983
7.034
6.956
7.043
7.047
6.961
7.009
7.057
6.992
6.962
6.971
7.047
7.026
7.042
7.059
7.031
6.977
7
6.981
7.074
7.028
6.989
7.03
7.014
7.014
7.028
7.083
6.994
7.022
7.016
7.004
7.074
7.046
7.057
7.05
7.033
7.079
7.033
6.986
7.071
7.029
7.053
7.061
7.048
7.047
7.016
7.021
7.068
7.03
7.094
7.115
7.026
7.039
7.099
7.054
7.081
7.107
7.084
7.051
7.046
7.127
7.059
7.051
7.1
7.045
7.048
7.077
7.07
7.084
7.072
7.083
7.149
7.139
7.071
7.064
7.064
7.111
7.095
7.148
7.147
7.098
7.165
7.149
7.836
7.839
7.765
7.844
7.803
7.754
7.797
7.785
7.779
7.848
7.854
7.828
7.859
7.806
7.794
7.812
7.762
7.835
7.762
7.821
7.82
7.785
7.796
7.853
7.764
7.791
7.798
7.839
7.843
7.878
7.84
7.824
7.859
7.874
7.883
7.807
7.892
7.884
7.8
7.838
7.801
7.881
7.873
7.84
7.899
7.837
7.837
7.899
7.872
7.813
7.894
7.893
7.879
7.898
7.866
7.814
7.848
7.866
7.892
7.842
7.842
7.875
7.902
7.894
7.855
7.835
7.865
7.898
7.923
7.898
7.926
7.887
7.888
7.852
7.87
7.855
7.903
7.862
7.902
7.948
7.9
7.947
7.911
7.869
7.915
7.875
7.927
7.951
7.945
7.88
7.869
7.861
7.852
7.923
7.887
7.911
7.932
7.882
7.937
7.848
7.862
7.871
7.958
7.903
7.887
7.958
7.968
7.912
7.927
7.942
7.931
7.907
7.936
7.984
7.972
7.957
7.905
7.96
7.978
7.911
7.942
7.919
7.937
7.953
7.917
7.979
7.903
7.905
7.944
7.97
7.908
7.921
7.988
7.975
8
7.989
7.941
7.968
7.94
7.943
7.978
7.997
7.961
7.991
8.003
8.012
7.989
7.971
7.946
8.024
7.954
8.034
7.977
8.002
8.009
8.022
8.021
7.983
7.968
7.992
8.045
7.986
7.982
7.95
8
7.97
8.015
7.963
7.958
7.991
8.014
8.019
7.98
8.003
8.007
8.038
8.02
7.952
7.997
8
8.016
7.958
8.007
7.97
7.989
8.061
8.029
8.046
8.047
8.014
7.998
8.007
8.06
8.063
7.978
8.011
8.021
8.076
8.002
8.013
8.031
7.991
8.071
8.053
8.06
8.04
8.047
8.06
8.066
8.062
8.032
7.999
8.082
8.003
8.033
8.086
8.077
8.085
8.013
8.051
8.078
8.035
8.048
8.015
8.031
8.013
8.039
8.026
8.069
8.045
8.109
8.024
8.078
8.025
8.09
8.05
8.027
8.076
8.058
8.064
8.054
8.041
8.076
8.038
8.131
8.128
8.082
8.096
8.086
8.095
8.09
8.059
8.078
8.102
8.068
8.042
8.128
8.09
8.123
8.098
8.078
8.057
8.041
8.041
8.108
8.089
8.08
8.107
8.093
8.085
8.097
8.127
8.106
8.051
8.085
8.084
8.13
8.103
8.063
8.163
8.117
8.092
8.112
8.095
8.142
8.101
8.087
8.137
8.08
8.143
8.164
8.146
8.155
8.156
8.154
8.165
8.112
8.127
8.115
8.173
8.13
8.121
8.106
8.098
8.142
8.166
7.424
8.17
8.09
7.434
7.497
7.445
7.442
7.43
7.439
7.496
7.464
7.496
7.46
7.503
7.451
7.443
7.482
7.476
7.43
7.435
7.49
7.477
7.46
7.437
7.463
7.434
7.482
7.476
7.494
7.532
7.526
7.459
7.457
7.457
7.536
7.533
7.469
7.529
7.456
7.545
7.524
7.541
7.508
7.457
7.496
7.514
7.489
7.546
7.54
7.504
7.542
7.484
7.487
7.496
7.466
7.503
7.464
7.488
7.476
7.54
7.5
7.483
7.5
7.485
7.534
7.489
7.499
7.486
7.526
7.497
7.479
7.515
7.481
7.552
7.472
7.551
7.521
7.472
7.466
7.541
7.555
7.563
7.552
7.511
7.528
7.514
7.523
7.572
7.517
7.584
7.52
7.538
7.571
7.492
7.566
7.525
7.584
7.574
7.549
7.552
7.562
7.537
7.505
7.576
7.495
7.538
7.578
7.589
7.586
7.567
7.522
7.556
7.51
7.549
7.503
7.544
7.53
7.599
7.538
7.538
7.583
7.526
7.505
7.542
7.577
7.562
7.568
7.57
7.55
7.599
7.547
7.604
7.576
7.553
7.561
7.577
7.548
7.538
7.555
7.511
7.532
7.55
7.515
7.54
7.521
7.617
7.585
7.55
7.532
7.559
7.586
7.611
7.564
7.541
7.622
7.545
7.606
7.568
7.559
7.581
7.601
7.628
7.619
7.571
7.59
7.615
7.537
7.572
7.619
7.576
7.557
7.558
7.558
7.578
7.572
7.618
7.567
7.638
7.592
7.577
7.551
7.568
7.57
7.637
7.65
7.618
7.643
7.557
7.595
7.603
7.58
7.573
7.63
7.607
7.624
7.636
7.627
7.631
7.558
7.618
7.553
7.571
7.63
7.57
7.626
7.639
7.648
7.55
7.623
7.62
7.609
7.635
7.597
7.627
7.607
7.602
7.614
7.576
7.587
7.592
7.621
7.577
7.587
7.649
7.654
7.644
7.643
7.63
7.611
7.647
7.672
7.63
7.6
7.594
7.663
7.633
7.622
7.584
7.581
7.63
7.612
7.673
7.62
7.611
7.637
7.622
7.652
7.674
7.63
7.656
7.584
7.631
7.663
7.659
7.594
7.589
7.588
7.608
7.678
7.663
7.611
7.649
7.666
7.622
7.676
7.621
7.619
7.686
7.636
7.659
7.593
7.653
7.595
7.662
7.67
7.671
7.649
7.684
7.615
7.649
7.678
7.637
7.63
7.645
7.645
7.663
7.629
7.621
7.673
7.696
7.623
7.644
7.653
7.682
7.694
7.7
7.691
7.668
7.695
7.688
7.674
7.619
7.663
7.606
7.687
7.687
7.611
7.622
7.677
7.638
7.615
7.701
7.71
7.632
7.698
7.66
7.688
7.698
7.655
7.62
7.625
7.694
7.631
7.632
7.692
7.709
7.635
7.662
7.719
7.702
7.689
7.681
7.686
7.7
7.641
7.63
7.63
7.709
7.714
7.634
7.674
7.681
7.694
7.705
7.686
7.689
7.675
7.701
7.668
7.652
7.681
7.691
7.68
7.702
7.697
7.726
7.708
7.706
7.671
7.678
7.668
7.649
7.715
7.672
7.673
7.637
7.701
7.708
7.642
7.636
7.73
7.703
7.672
7.707
7.679
7.716
7.684
7.699
7.659
7.738
7.663
7.677
7.721
7.728
7.698
7.7
7.662
7.708
7.675
7.73
7.729
7.756
7.731
7.734
7.696
7.678
7.678
7.75
7.688
7.741
7.732
7.676
7.72
7.76
7.72
7.763
7.759
7.731
7.675
7.672
7.752
7.749
7.705
7.734
7.762
7.714
7.74
7.743
7.734
7.763
7.756
7.714
7.695
7.74
7.719
7.73
7.716
7.712
7.716
7.682
7.755
7.724
7.729
7.699
7.71
7.768
7.749
7.694
7.712
7.722
7.74
7.689
7.684
7.726
7.756
7.709
7.732
7.727
7.748
7.706
7.765
7.765
7.727
7.759
7.676
7.716
7.773
7.727
7.764
7.706
7.754
7.683
7.725
7.728
7.774
7.693
7.687
7.767
7.748
7.696
7.755
7.726
