# Supplementary material for: Enhanced prediction of bolt support drilling pressure using optimized Gaussian process regression
Source: Sci Rep. 2024 Jan 26;14:2247. doi: 10.1038/s41598-024-52420-w (PMC10817964; doi:10.1038/s41598-024-52420-w)
Supplement: Supplementary file 3 — Supplementary Information 3. [file 41598_2024_52420_MOESM3_ESM.xls]

## Sheet: Sheet1
10.041
10.041
10.053
10.041
10.047
10.035
10.024
10.018
10
10.012
9.994
9.994
10.018
10.029
10.047
10.035
10.035
10.035
10.041
10.029
10.035
10.071
10.071
10.1
10.088
10.088
10.082
10.082
10.082
10.071
10.065
10.047
10.035
10.047
10.047
10.071
10.053
10.053
10.053
10.047
10.018
10.012
10.029
10.047
10.059
10.029
10.029
10.029
10.041
10.041
10.035
10.059
10.094
10.065
10.082
10.094
10.053
10.071
10.076
10.071
10.071
10.129
10.106
10.082
10.135
10.129
10.135
10.118
10.124
10.1
10.088
10.088
10.076
10.082
10.059
10.076
10.047
10.047
10.035
10.041
10.035
10.053
10.053
10.059
10.082
10.053
10.041
10.018
10.018
10.012
9.976
9.988
9.994
9.994
10.006
9.982
9.982
9.982
9.976
9.971
9.971
9.988
10.006
10.006
10.024
10.024
10.012
10.018
10.012
10.029
10.018
10.029
10.041
10.035
10.035
10.053
10.053
10.047
10.041
10.059
10.065
10.059
10.053
10.041
10.035
10.029
10.029
10.053
10.035
10.029
10.029
10.047
10.041
10.029
10.024
10.047
10.053
10.053
10.053
10.065
10.071
10.065
10.076
10.082
10.059
10.053
10.059
10.059
10.065
10.071
10.071
10.071
10.065
10.065
10.071
10.059
10.071
10.071
10.071
10.065
10.065
10.071
10.065
10.065
10.071
10.059
10.059
10.059
10.053
10.035
10.024
10.012
10.024
10.029
10.029
10.029
10.018
10.035
10.006
10.012
10.018
9.994
10.012
10.018
10.006
9.982
9.935
9.924
9.924
9.912
9.906
9.882
9.871
9.906
9.912
9.906
9.918
9.918
9.918
9.941
9.912
9.912
9.918
9.9
9.918
9.894
9.894
9.9
9.906
9.871
9.959
9.971
10.012
10.006
10.012
10.053
10.065
10.059
10.047
10.082
10.071
10.065
10.118
10.118
10.112
10.112
10.118
10.112
10.106
10.118
10.112
10.1
10.1
10.1
10.094
10.076
10.076
10.071
10.071
10.088
10.065
10.065
10.1
10.094
10.076
10.076
10.076
10.059
10.053
10.082
10.065
10.082
10.088
10.088
10.106
10.076
10.071
10.071
10.065
10.082
10.065
10.047
10.059
10.065
10.082
10.082
10.094
10.106
10.124
10.106
10.124
10.153
10.165
10.188
10.159
10.159
10.194
10.188
10.182
10.212
10.212
10.218
10.235
10.235
10.241
10.241
10.247
10.235
10.241
10.241
10.229
10.2
10.224
10.241
10.229
10.247
10.271
10.253
10.253
10.253
10.282
10.3
10.288
10.294
10.241
10.224
10.276
10.276
10.288
10.294
10.3
10.288
10.282
10.282
10.282
10.271
10.276
10.276
10.276
10.276
10.265
10.259
10.259
10.271
10.271
10.271
10.259
10.247
10.253
10.265
10.276
10.294
10.259
10.247
10.253
10.235
10.247
10.259
10.265
10.282
10.271
10.282
10.294
10.324
10.329
10.382
10.4
10.418
10.412
10.4
10.406
10.4
10.406
10.4
10.4
10.382
10.365
10.365
10.376
10.382
10.371
10.371
10.376
10.394
10.4
10.418
10.418
10.429
10.429
10.418
10.412
10.388
10.376
10.394
10.382
10.4
10.382
10.382
10.4
10.412
10.412
10.429
10.435
10.435
10.453
10.459
10.465
10.465
10.453
10.459
10.447
10.453
10.447
10.465
10.488
10.488
10.459
10.459
10.447
10.447
10.453
10.465
10.471
10.465
10.465
10.471
10.465
10.465
10.465
10.465
10.459
10.453
10.5
10.459
10.429
10.394
10.394
10.376
10.388
10.388
10.347
10.376
10.394
10.4
10.376
10.388
10.418
10.412
10.394
10.4
10.382
10.376
10.376
10.365
10.359
10.382
10.371
10.382
10.382
10.365
10.365
10.353
10.353
10.353
10.376
10.388
10.382
10.376
10.365
10.359
10.335
10.324
10.324
10.318
10.359
10.353
10.341
10.318
10.353
10.347
10.353
10.341
10.341
10.347
10.382
10.382
10.382
10.376
10.388
10.388
10.388
10.388
10.382
10.382
10.382
10.382
10.394
10.388
10.388
10.394
10.394
10.4
10.382
10.388
10.382
10.376
10.359
10.359
10.376
10.382
10.376
10.382
10.382
10.388
10.388
10.388
10.388
10.382
10.353
10.335
10.347
10.347
10.347
10.347
10.353
10.353
10.365
10.347
10.353
10.365
10.365
10.376
10.371
10.371
10.371
10.376
10.388
10.382
10.382
10.382
10.406
10.4
10.394
10.394
10.4
10.388
10.382
10.382
10.365
10.4
10.382
10.406
10.4
10.388
10.388
10.388
10.382
10.406
10.388
10.4
10.429
10.435
10.441
10.429
10.424
10.412
10.412
10.412
10.424
10.424
10.418
10.418
10.418
10.412
10.394
10.406
10.394
10.388
10.376
10.382
10.376
10.376
10.4
10.4
10.394
10.394
10.412
10.406
10.412
10.394
10.412
10.418
10.406
10.406
10.412
10.412
10.429
10.418
10.4
10.4
10.406
10.406
10.412
10.441
10.441
10.447
10.447
10.447
10.441
10.453
10.447
10.453
10.459
10.471
10.482
10.459
10.465
10.465
10.453
10.447
10.447
10.447
10.394
10.424
10.453
10.441
10.441
10.447
10.447
10.453
10.453
10.459
10.465
10.465
10.447
10.459
10.459
10.459
10.453
10.459
10.453
10.465
10.459
10.447
10.429
10.429
10.429
10.441
10.441
10.435
10.441
10.441
10.459
10.441
10.441
10.429
10.382
10.429
10.424
10.424
10.4
10.406
10.406
10.394
10.394
10.435
10.388
10.382
10.376
10.371
10.365
10.382
10.4
10.388
10.388
10.4
10.4
10.406
10.412
10.418
10.429
10.429
10.412
10.429
10.441
10.441
10.429
10.424
10.429
10.429
10.418
10.4
10.4
10.418
10.382
10.394
10.412
10.412
10.388
10.388
10.412
10.388
10.4
10.388
10.388
10.388
10.388
10.394
10.406
10.429
10.412
10.406
10.412
10.418
10.418
10.418
10.418
10.418
10.435
10.424
10.418
10.418
10.429
10.441
10.418
10.418
10.418
10.424
10.424
10.435
10.429
10.441
10.447
10.447
10.429
10.429
10.435
10.429
10.424
10.412
10.406
10.394
10.4
10.4
10.394
10.394
10.406
10.412
10.412
10.4
10.412
10.406
10.412
10.412
10.412
10.4
10.4
10.4
10.406
10.418
10.412
10.412
10.412
10.412
10.412
10.406
10.4
10.4
10.359
10.365
10.365
10.371
10.341
10.318
10.318
10.324
10.318
10.365
10.347
10.353
10.376
10.382
10.376
10.376
10.347
10.359
10.353
10.329
10.312
10.318
10.341
10.359
10.365
10.359
10.324
10.318
10.324
10.335
10.318
10.318
10.288
10.288
10.294
10.294
10.288
10.294
10.294
10.335
10.324
10.335
10.341
10.335
10.324
10.324
10.318
10.312
10.306
10.3
10.282
10.288
10.259
10.182
10.218
10.235
10.241
10.241
10.247
10.276
10.282
10.288
10.276
10.259
10.253
10.253
10.276
10.282
10.282
10.288
10.288
10.282
10.276
10.294
10.294
10.288
10.3
10.288
10.271
10.288
10.294
10.276
10.282
10.282
10.288
10.288
10.276
10.247
10.253
10.224
10.247
10.259
10.206
10.229
10.247
10.235
10.218
10.224
10.224
10.224
10.218
10.218
10.218
10.218
10.229
10.265
10.265
10.259
10.253
10.229
10.229
10.229
10.229
10.241
10.265
10.247
10.247
10.235
10.235
10.253
10.235
10.253
10.259
10.253
10.271
10.282
10.288
10.294
10.294
10.318
10.294
10.276
10.294
10.288
10.324
10.324
10.347
10.312
10.312
10.318
10.306
10.312
10.288
10.282
10.282
10.265
10.271
10.271
10.271
10.288
10.306
10.306
10.282
10.276
10.276
10.294
10.294
10.288
10.294
10.288
10.276
10.288
10.276
10.265
10.265
10.312
10.306
10.312
10.324
10.324
10.306
10.3
10.324
10.329
10.329
10.353
10.341
10.341
10.359
10.353
10.353
10.341
10.329
10.329
10.347
10.335
10.329
10.324
10.341
10.341
10.353
10.353
10.359
10.359
10.353
10.365
10.341
10.335
10.3
10.294
10.3
10.306
10.288
10.288
10.294
10.306
10.306
10.3
10.288
10.3
10.312
10.312
10.306
10.3
10.3
10.3
10.3
10.271
10.271
10.265
10.247
10.247
10.235
10.241
10.253
10.259
10.265
10.265
10.271
10.253
10.265
10.271
10.235
10.241
10.247
10.259
10.235
10.241
10.229
10.235
10.218
10.224
10.224
10.218
10.241
10.229
10.235
10.218
10.218
10.212
10.235
10.218
