# Supplementary material for: Enhanced prediction of bolt support drilling pressure using optimized Gaussian process regression
Source: Sci Rep. 2024 Jan 26;14:2247. doi: 10.1038/s41598-024-52420-w (PMC10817964; doi:10.1038/s41598-024-52420-w)
Supplement: Supplementary file 4 — Supplementary Information 4. [file 41598_2024_52420_MOESM4_ESM.xls]

## Sheet: Sheet1
10.02
10.01
10.01
10
10
9.94
9.94
9.94
9.94
9.94
9.94
9.94
9.94
9.93
9.93
9.87
9.86
9.87
9.86
9.86
9.87
9.86
9.86
9.87
9.87
9.88
9.86
9.86
9.86
9.86
9.86
9.82
9.81
9.82
9.82
9.82
9.82
9.82
9.82
9.82
9.82
9.79
9.79
9.8
9.78
9.8
9.78
9.79
9.78
9.78
9.79
9.79
9.82
9.82
9.82
9.81
9.81
9.77
9.77
9.77
9.77
9.77
9.76
9.75
9.75
9.75
9.75
9.74
9.75
9.74
9.75
9.75
9.76
9.76
9.75
9.76
9.76
9.76
9.77
9.77
9.77
9.77
9.77
9.76
9.76
9.76
9.76
9.76
9.73
9.74
9.73
9.73
9.73
9.76
9.76
9.76
9.76
9.76
9.75
9.76
9.75
9.74
9.75
9.75
9.74
9.74
9.74
9.74
9.74
9.75
9.74
9.75
9.74
9.74
9.74
9.74
9.74
9.74
9.75
9.76
9.76
9.76
9.75
9.76
9.75
9.74
9.74
9.74
9.74
9.74
9.75
9.75
9.76
9.75
9.76
9.77
9.77
9.77
9.77
9.76
9.8
9.8
9.8
9.8
9.8
9.82
9.82
9.82
9.82
9.82
9.82
9.82
9.82
9.82
9.82
9.82
9.85
9.84
9.84
9.85
9.85
9.85
9.85
9.85
9.86
9.85
9.9
9.91
9.9
9.9
9.9
9.9
9.89
9.89
9.89
9.89
10
10
9.99
9.99
10
9.98
9.98
9.98
9.98
9.98
10.03
10.05
10.03
10.03
10.03
10.1
10.11
10.1
10.1
10.11
10.12
10.12
10.13
10.12
10.12
10.15
10.15
10.15
10.15
10.16
10.15
10.23
10.22
10.22
10.22
10.22
10.22
10.22
10.22
10.22
10.21
10.21
10.22
10.21
10.21
10.21
10.21
10.26
10.26
10.27
10.26
10.27
10.3
10.3
10.29
10.29
10.3
10.25
10.24
10.23
10.24
10.24
10.24
10.23
10.23
10.23
10.22
10.23
10.23
10.23
10.24
10.23
10.23
10.23
10.24
10.24
10.24
10.24
10.23
10.23
10.24
10.23
10.24
10.24
10.18
10.18
10.17
10.17
10.18
10.18
10.18
10.19
10.19
10.18
10.18
10.18
10.18
10.18
10.18
10.15
10.16
10.15
10.15
10.15
10.11
10.11
10.11
10.11
10.11
10.07
10.07
10.06
10.06
10.06
10.06
10.05
10.06
10.06
10.05
10.07
10.07
10.06
10.07
10.07
10.03
10.02
10.02
10.02
10.02
10.02
10.01
10.01
10.01
10.01
10.01
9.97
9.97
9.97
9.97
9.97
9.98
9.99
9.99
9.99
9.98
10.02
10.02
10.02
10.02
10.02
10.07
10.07
10.06
10.06
10.06
10.09
10.09
10.09
10.09
10.09
10.06
10.06
10.06
10.06
10.06
10.05
10.05
10.04
10.05
10.05
10.15
10.15
10.15
10.15
10.15
10.18
10.18
10.18
10.18
10.18
10.18
10.18
10.17
10.18
10.18
10.18
10.18
10.18
10.18
10.18
10.18
10.22
10.22
10.22
10.22
10.22
10.22
10.23
10.23
10.24
10.23
10.25
10.3
10.3
10.3
10.3
10.3
10.3
10.31
10.31
10.3
10.31
10.3
10.34
10.34
10.34
10.34
10.34
10.34
10.35
10.34
10.35
10.34
10.42
10.42
10.42
10.42
10.42
10.46
10.46
10.46
10.46
10.46
10.46
10.46
10.46
10.46
10.46
10.46
10.44
10.44
10.43
10.44
10.43
10.46
10.46
10.46
10.46
10.46
10.5
10.5
10.5
10.5
10.5
10.52
10.53
10.53
10.52
10.53
10.53
10.53
10.53
10.53
10.54
10.53
10.56
10.55
10.55
10.56
10.56
10.6
10.6
10.61
10.6
10.6
10.62
10.62
10.63
10.62
10.62
10.66
10.66
10.66
10.66
10.66
10.68
10.69
10.69
10.69
10.68
10.69
10.69
10.68
10.67
10.68
10.68
10.7
10.7
10.7
10.7
10.7
10.74
10.74
10.73
10.74
10.74
10.78
10.78
10.78
10.78
10.78
10.75
10.75
10.75
10.75
10.75
10.75
10.75
10.75
10.76
10.76
10.76
10.76
10.75
10.75
10.75
10.71
10.72
10.71
10.72
10.72
10.74
10.74
10.74
10.74
10.74
10.74
10.7
10.7
10.7
10.7
10.7
10.68
10.67
10.69
10.68
10.68
10.59
10.59
10.59
10.59
10.58
10.61
10.61
10.61
10.6
10.6
10.52
10.52
10.52
10.52
10.52
10.47
10.46
10.47
10.46
10.46
10.46
10.4
10.39
10.39
10.39
10.4
10.41
10.4
10.4
10.41
10.4
10.35
10.35
10.36
10.36
10.36
10.33
10.32
10.33
10.32
10.32
10.32
10.29
10.29
10.28
10.28
10.29
10.28
10.28
10.28
10.28
10.27
10.27
10.27
10.27
10.27
10.26
10.27
10.24
10.24
10.23
10.23
10.24
10.22
10.21
10.22
10.22
10.22
10.22
10.19
10.18
10.18
10.18
10.18
10.16
10.16
10.16
10.17
10.16
10.17
10.18
10.18
10.16
10.17
10.17
10.17
10.17
10.17
10.18
10.17
10.16
10.16
10.15
10.16
10.12
10.13
10.12
10.13
10.14
10.16
10.15
10.15
10.15
10.15
10.12
10.11
10.12
10.11
10.11
10.15
10.16
10.15
10.15
10.15
10.14
10.14
10.14
10.14
10.14
10.14
10.14
10.14
10.13
10.14
10.1
10.1
10.1
10.1
10.1
10.1
10.11
10.11
10.11
10.11
10.07
10.06
10.07
10.06
10.07
10.09
10.09
10.08
10.08
10.09
10.06
10.06
10.06
10.06
10.07
10.02
10.03
10.02
10.02
10.02
10.04
10.04
10.05
10.03
10.05
10.02
10.02
10.02
10.02
10.02
10.03
10.03
10.02
10.02
10.02
10.02
10.01
10.01
10.01
10.01
10.01
10.04
10.04
10.04
10.04
10.03
10.03
10.03
10.04
10.03
10.03
10.02
10.03
10.03
10.03
10.03
10.03
10.03
10.02
10.02
10.03
10.05
10.06
10.06
10.06
10.06
10.06
10.06
10.06
10.06
10.06
10.04
10.04
10.04
10.04
10.04
10.03
10.03
10.04
10.03
10.04
10.09
10.09
10.09
10.09
10.1
10.1
10.1
10.11
10.1
10.1
10.14
10.14
10.14
10.14
10.14
10.1
10.09
10.1
10.1
10.1
10.04
10.04
10.03
10.03
10.03
10.05
10.05
10.06
10.06
10.06
10.06
10.06
10.06
10.06
10.06
10.07
10.06
10.07
10.07
10.07
10.02
10.02
10.01
10.01
10.01
10.01
10.02
10.03
10.02
10.03
10.02
9.99
9.99
9.98
9.98
9.98
9.99
10
10
9.99
9.99
9.98
9.98
9.98
9.98
9.98
9.94
9.94
9.94
9.93
9.94
9.94
9.94
9.94
9.94
9.94
9.91
9.91
9.91
9.91
9.91
9.91
9.92
9.92
9.91
9.92
9.97
9.98
9.98
9.98
9.98
9.95
9.94
9.95
9.95
9.94
9.94
9.95
9.94
9.94
9.94
9.94
9.98
9.98
9.98
9.98
9.98
9.94
9.94
9.94
9.94
9.94
10
10
10
10
10
10.02
10.03
10.02
10.03
10.02
10
10
10
10.01
10.01
10.06
10.06
10.06
10.06
10.06
10.05
10.05
10.06
10.05
10.05
10.08
10.08
10.09
10.09
10.08
10.1
10.1
10.1
10.1
10.1
10.13
10.13
10.12
10.13
10.13
10.14
10.14
10.14
10.14
10.14
10.18
10.18
10.18
10.18
10.18
10.18
10.22
10.22
10.22
10.22
10.22
10.25
10.24
10.24
10.24
10.25
10.27
10.26
10.27
10.27
10.27
10.26
10.23
10.23
10.23
10.24
10.23
10.26
10.26
10.25
10.26
10.26
10.3
10.3
10.3
10.3
10.3
10.3
10.34
10.34
10.34
10.34
10.34
10.34
10.34
10.34
10.34
10.34
10.38
10.37
10.38
10.38
10.38
10.48
10.48
10.48
10.48
10.48
10.54
10.56
10.55
10.55
10.56
10.56
10.62
10.62
10.62
10.62
10.62
10.7
10.7
10.7
10.7
10.7
10.78
10.78
10.78
10.78
10.78
10.85
10.85
10.86
10.86
10.86
10.86
10.86
10.86
10.85
10.86
10.9
10.89
10.9
10.89
10.89
10.94
10.94
10.94
10.94
10.94
10.95
10.94
10.95
10.94
10.94
10.94
